# Supplementary material for: Ebola viral dynamics in nonhuman primates provides insights into virus immuno-pathogenesis and antiviral strategies
Source: Nat Commun. 2018 Oct 1;9:4013. doi: 10.1038/s41467-018-06215-z (PMC6167368; doi:10.1038/s41467-018-06215-z)
Supplement: Supplementary file 3 — Supplementary Data 1 [file 41467_2018_6215_MOESM3_ESM.txt]

id	TIME	Y	CENS	GROUP	STUDY	INOCULUM	type
CA899	3	0	1	150	P4-2	1000	IFNa
CA899	5	1.599773939	0	150	P4-2	1000	IFNa
CA899	7	0	1	150	P4-2	1000	IFNa
CA899	10	1.41564098	0	150	P4-2	1000	IFNa
CA899	12	1.62838893	0	150	P4-2	1000	IFNa
CA899	14	1.700790221	0	150	P4-2	1000	IFNa
CA899	17	0	1	150	P4-2	1000	IFNa
CA899	19	0.549003262	0	150	P4-2	1000	IFNa
CA899	21	0	1	150	P4-2	1000	IFNa
CAK013	3	1.188084374	0	180	P4-3	1000	IFNa
CAK013	5	0	1	180	P4-3	1000	IFNa
CAK013	7	1.989939013	0	180	P4-3	1000	IFNa
CAK013	10	2.104077206	0	180	P4-3	1000	IFNa
CAK013	11	2.205258512	0	180	P4-3	1000	IFNa
CBD021	3	0	1	180	P4-3	1000	IFNa
CBD021	5	1.77815125	0	180	P4-3	1000	IFNa
CBD021	7	1.672836454	0	180	P4-3	1000	IFNa
CBD021	10	1.910944406	0	180	P4-3	1000	IFNa
CBD021	12	0.795880017	0	180	P4-3	1000	IFNa
CBD021	14	0.574031268	0	180	P4-3	1000	IFNa
CBD021	17	1.768193962	0	180	P4-3	1000	IFNa
CBD021	19	2.284430734	0	180	P4-3	1000	IFNa
CBD021	21	2.260715194	0	180	P4-3	1000	IFNa
CBK018	3	0	1	150	P4-2	1000	IFNa
CBK018	5	1.273001272	0	150	P4-2	1000	IFNa
CBK018	7	1.210853365	0	150	P4-2	1000	IFNa
CBK018	10	2.239399593	0	150	P4-2	1000	IFNa
CBK018	12	2.205813141	0	150	P4-2	1000	IFNa
CCB125	3	0	1	0	P4-2	1000	IFNa
CCB125	7	2.604226053	0	0	P4-2	1000	IFNa
CCB125	9	3.044508402	0	0	P4-2	1000	IFNa
CCC003	3	0	1	150	P4-2	1000	IFNa
CCC003	7	0.810232518	0	150	P4-2	1000	IFNa
CCC003	10	0.781036939	0	150	P4-2	1000	IFNa
CCC003	12	0	1	150	P4-2	1000	IFNa
CCC003	14	0	1	150	P4-2	1000	IFNa
CCC003	17	1.188084374	0	150	P4-2	1000	IFNa
CCC003	19	0	1	150	P4-2	1000	IFNa
CCC003	21	0	1	150	P4-2	1000	IFNa
CCC017	3	2.049411861	0	0	P4-2	1000	IFNa
CCC017	5	1.511883361	0	0	P4-2	1000	IFNa
CCC017	7	2.831441025	0	0	P4-2	1000	IFNa
CCC017	9	2.946840206	0	0	P4-2	1000	IFNa
CCC023	3	0	1	0	P4-2	1000	IFNa
CCC023	5	2.906652833	0	0	P4-2	1000	IFNa
CCC023	8	3.192776466	0	0	P4-2	1000	IFNa
CCC026	3	2.100852827	0	150	P4-2	1000	IFNa
CCC026	5	2.066959198	0	150	P4-2	1000	IFNa
CCC026	7	2.576203091	0	150	P4-2	1000	IFNa
CCC026	10	2.462712373	0	150	P4-2	1000	IFNa
CCC027	3	0	1	180	P4-3	1000	IFNa
CCC027	5	0	1	180	P4-3	1000	IFNa
CCC027	7	0	1	180	P4-3	1000	IFNa
CCC027	10	0	1	180	P4-3	1000	IFNa
CCC027	11	1.901948465	0	180	P4-3	1000	IFNa
CCC027	14	2.081455328	0	180	P4-3	1000	IFNa
CCC027	17	1.830781076	0	180	P4-3	1000	IFNa
CCC027	19	1.334252642	0	180	P4-3	1000	IFNa
CCC027	21	0.803457116	0	180	P4-3	1000	IFNa
CCC034	3	0	1	0	P4-2	1000	IFNa
CCC034	5	1.280805928	0	0	P4-2	1000	IFNa
CCC034	7	2.371455782	0	0	P4-2	1000	IFNa
CCC034	10	2.340364784	0	0	P4-2	1000	IFNa
CCC073	3	0	1	150	P4-2	1000	IFNa
CCC073	5	0	1	150	P4-2	1000	IFNa
CCC073	7	1.740362689	0	150	P4-2	1000	IFNa
CCC073	10	1.879841056	0	150	P4-2	1000	IFNa
CCC073	11	2	0	150	P4-2	1000	IFNa
CCC076	3	2.042221002	0	0	P4-2	1000	IFNa
CCC076	5	2.785329835	0	0	P4-2	1000	IFNa
CCC076	9	2.24355889	0	0	P4-2	1000	IFNa
CCD007	3	0	1	180	P4-3	1000	IFNa
CCD007	5	0	1	180	P4-3	1000	IFNa
CCD007	7	0	1	180	P4-3	1000	IFNa
CCD007	10	0	1	180	P4-3	1000	IFNa
CCD007	12	0	1	180	P4-3	1000	IFNa
CCD007	14	1.157758886	0	180	P4-3	1000	IFNa
CCD007	17	0	1	180	P4-3	1000	IFNa
CCD007	19	0	1	180	P4-3	1000	IFNa
CCD007	21	0	1	180	P4-3	1000	IFNa
CCD029	3	0	1	180	P4-3	1000	IFNa
CCD029	5	0	1	180	P4-3	1000	IFNa
CCD029	7	0	1	180	P4-3	1000	IFNa
CCD029	10	1.42258984	0	180	P4-3	1000	IFNa
CCD029	12	1.394276527	0	180	P4-3	1000	IFNa
CCD029	14	0	1	180	P4-3	1000	IFNa
CCD029	17	1.340047318	0	180	P4-3	1000	IFNa
CA899	0	0	0	150	P4-2	1000	IL6
CA899	3	0	0	150	P4-2	1000	IL6
CA899	5	0.301029996	0	150	P4-2	1000	IL6
CA899	7	0.301029996	0	150	P4-2	1000	IL6
CA899	10	1.477121255	0	150	P4-2	1000	IL6
CA899	12	1	0	150	P4-2	1000	IL6
CA899	14	1.041392685	0	150	P4-2	1000	IL6
CA899	17	1.041392685	0	150	P4-2	1000	IL6
CA899	19	1.591064607	0	150	P4-2	1000	IL6
CA899	21	0.301029996	0	150	P4-2	1000	IL6
CAK013	0	0	1	180	P4-3	1000	IL6
CAK013	3	0.301029996	0	180	P4-3	1000	IL6
CAK013	5	0.602059991	0	180	P4-3	1000	IL6
CAK013	10	1.698970004	0	180	P4-3	1000	IL6
CAK013	11	2	0	180	P4-3	1000	IL6
CBD021	0	0	1	180	P4-3	1000	IL6
CBD021	3	0	0	180	P4-3	1000	IL6
CBD021	5	0	0	180	P4-3	1000	IL6
CBD021	7	0.477121255	0	180	P4-3	1000	IL6
CBD021	10	1.397940009	0	180	P4-3	1000	IL6
CBD021	12	1	0	180	P4-3	1000	IL6
CBD021	14	0.301029996	0	180	P4-3	1000	IL6
CBD021	19	0	0	180	P4-3	1000	IL6
CBD021	21	0	0	180	P4-3	1000	IL6
CBK018	0	0	1	150	P4-2	1000	IL6
CBK018	3	0	0	150	P4-2	1000	IL6
CBK018	5	0	0	150	P4-2	1000	IL6
CBK018	7	0.84509804	0	150	P4-2	1000	IL6
CBK018	10	1.792391689	0	150	P4-2	1000	IL6
CBK018	12	1.612783857	0	150	P4-2	1000	IL6
CCB120	0	0.301029996	0	0	P4-3	1000	IL6
CCB120	3	1	0	0	P4-3	1000	IL6
CCB120	5	2.494154594	0	0	P4-3	1000	IL6
CCB120	7	2.269512944	0	0	P4-3	1000	IL6
CCB125	0	0	1	0	P4-2	1000	IL6
CCB125	3	0	1	0	P4-2	1000	IL6
CCB125	5	1.447158031	0	0	P4-2	1000	IL6
CCB125	9	3.581266805	0	0	P4-2	1000	IL6
CCC003	0	0	1	150	P4-2	1000	IL6
CCC003	3	0.602059991	0	150	P4-2	1000	IL6
CCC003	5	0.77815125	0	150	P4-2	1000	IL6
CCC003	7	0.301029996	0	150	P4-2	1000	IL6
CCC003	10	0.301029996	0	150	P4-2	1000	IL6
CCC003	12	0	0	150	P4-2	1000	IL6
CCC003	14	0	1	150	P4-2	1000	IL6
CCC003	17	0	1	150	P4-2	1000	IL6
CCC003	21	0	1	150	P4-2	1000	IL6
CCC017	0	0	1	0	P4-2	1000	IL6
CCC017	3	1.041392685	0	0	P4-2	1000	IL6
CCC017	5	2.28780173	0	0	P4-2	1000	IL6
CCC017	9	3.296006669	0	0	P4-2	1000	IL6
CCC023	0	0.477121255	0	0	P4-2	1000	IL6
CCC023	3	1.568201724	0	0	P4-2	1000	IL6
CCC023	5	2.217483944	0	0	P4-2	1000	IL6
CCC023	7	3.026941628	0	0	P4-2	1000	IL6
CCC023	8	3.505285674	0	0	P4-2	1000	IL6
CCC026	0	1.447158031	0	150	P4-2	1000	IL6
CCC026	3	0.477121255	0	150	P4-2	1000	IL6
CCC026	5	1	0	150	P4-2	1000	IL6
CCC026	7	1.602059991	0	150	P4-2	1000	IL6
CCC026	10	1.763427994	0	150	P4-2	1000	IL6
CCC027	0	0	0	180	P4-3	1000	IL6
CCC027	3	0.477121255	0	180	P4-3	1000	IL6
CCC027	5	0	0	180	P4-3	1000	IL6
CCC027	7	0.477121255	0	180	P4-3	1000	IL6
CCC027	10	1	0	180	P4-3	1000	IL6
CCC027	12	0.77815125	0	180	P4-3	1000	IL6
CCC027	14	1.041392685	0	180	P4-3	1000	IL6
CCC027	17	0.602059991	0	180	P4-3	1000	IL6
CCC027	19	0.301029996	0	180	P4-3	1000	IL6
CCC027	21	0.477121255	0	180	P4-3	1000	IL6
CCC034	0	0	0	0	P4-2	1000	IL6
CCC034	3	0	0	0	P4-2	1000	IL6
CCC034	5	1.939519253	0	0	P4-2	1000	IL6
CCC034	7	2.056904851	0	0	P4-2	1000	IL6
CCC034	10	2.086359831	0	0	P4-2	1000	IL6
CCC073	0	0	0	150	P4-2	1000	IL6
CCC073	5	0.698970004	0	150	P4-2	1000	IL6
CCC073	7	1	0	150	P4-2	1000	IL6
CCC073	10	2.056904851	0	150	P4-2	1000	IL6
CCC073	11	2.460897843	0	150	P4-2	1000	IL6
CCC076	3	0.301029996	0	0	P4-2	1000	IL6
CCC076	7	2.100370545	0	0	P4-2	1000	IL6
CCC076	9	2.608526034	0	0	P4-2	1000	IL6
CCD007	0	0	0	180	P4-3	1000	IL6
CCD007	3	0	0	180	P4-3	1000	IL6
CCD007	5	0.301029996	0	180	P4-3	1000	IL6
CCD007	10	1.204119983	0	180	P4-3	1000	IL6
CCD007	12	0.84509804	0	180	P4-3	1000	IL6
CCD007	14	1.431363764	0	180	P4-3	1000	IL6
CCD007	17	1.477121255	0	180	P4-3	1000	IL6
CCD007	19	1.176091259	0	180	P4-3	1000	IL6
CCD007	21	1.204119983	0	180	P4-3	1000	IL6
CCD029	0	0	0	180	P4-3	1000	IL6
CCD029	3	0	0	180	P4-3	1000	IL6
CCD029	5	0	0	180	P4-3	1000	IL6
CCD029	7	0.477121255	0	180	P4-3	1000	IL6
CCD029	10	0.477121255	0	180	P4-3	1000	IL6
CCD029	12	0.84509804	0	180	P4-3	1000	IL6
CCD029	14	0.84509804	0	180	P4-3	1000	IL6
CCD029	17	1.892094603	0	180	P4-3	1000	IL6
CCE006	0	0	0	0	P4-3	1000	IL6
CCE006	3	0	1	0	P4-3	1000	IL6
CCE006	5	1.462397998	0	0	P4-3	1000	IL6
CCE006	7	2.127104798	0	0	P4-3	1000	IL6
CCE006	8	2.053078443	0	0	P4-3	1000	IL6
CCI036	0	0	1	0	P4-3	1000	IL6
CCI036	3	0	0	0	P4-3	1000	IL6
CCI036	5	1.380211242	0	0	P4-3	1000	IL6
CCI036	7	2.243038049	0	0	P4-3	1000	IL6
CCI036	8	2.968482949	0	0	P4-3	1000	IL6
CCJ046	0	0	1	0	P4-3	1000	IL6
CCJ046	3	0	1	0	P4-3	1000	IL6
CCJ046	5	0.954242509	0	0	P4-3	1000	IL6
CCJ046	7	2.152288344	0	0	P4-3	1000	IL6
CCJ046	10	0.954242509	0	0	P4-3	1000	IL6
CCL053	0	0	1	0	P4-3	1000	IL6
CCL053	3	0	1	0	P4-3	1000	IL6
CCL053	5	1.806179974	0	0	P4-3	1000	IL6
CCL053	7	2.691081492	0	0	P4-3	1000	IL6
CCL053	9	2.786751422	0	0	P4-3	1000	IL6
CAK013	0	1.954071387	0	180	P4-3	1000	CD8_perforin
CAK013	3	1.900908822	0	180	P4-3	1000	CD8_perforin
CAK013	5	1.495706001	0	180	P4-3	1000	CD8_perforin
CAK013	7	1.457575751	0	180	P4-3	1000	CD8_perforin
CAK013	11	1.103999843	0	180	P4-3	1000	CD8_perforin
CBD021	0	1.825887482	0	180	P4-3	1000	CD8_perforin
CBD021	3	2.219402058	0	180	P4-3	1000	CD8_perforin
CBD021	5	1.110583538	0	180	P4-3	1000	CD8_perforin
CBD021	7	1.506264335	0	180	P4-3	1000	CD8_perforin
CBD021	12	1.672764803	0	180	P4-3	1000	CD8_perforin
CBD021	14	1.424057835	0	180	P4-3	1000	CD8_perforin
CBD021	17	1.395247145	0	180	P4-3	1000	CD8_perforin
CBD021	19	1.698295644	0	180	P4-3	1000	CD8_perforin
CBD021	21	1.649872736	0	180	P4-3	1000	CD8_perforin
CCB120	0	2.039353058	0	0	P4-3	1000	CD8_perforin
CCB120	3	1.673483564	0	0	P4-3	1000	CD8_perforin
CCB120	5	1.057029995	0	0	P4-3	1000	CD8_perforin
CCB120	7	1.458491194	0	0	P4-3	1000	CD8_perforin
CCC027	0	1.711506212	0	180	P4-3	1000	CD8_perforin
CCC027	3	2.128136373	0	180	P4-3	1000	CD8_perforin
CCC027	5	1.423951734	0	180	P4-3	1000	CD8_perforin
CCC027	7	1.803620578	0	180	P4-3	1000	CD8_perforin
CCC027	12	2.057640961	0	180	P4-3	1000	CD8_perforin
CCC027	14	2.09669771	0	180	P4-3	1000	CD8_perforin
CCC027	17	2.421712692	0	180	P4-3	1000	CD8_perforin
CCC027	19	2.396207457	0	180	P4-3	1000	CD8_perforin
CCC027	21	1.929068577	0	180	P4-3	1000	CD8_perforin
CCD007	0	2.019101095	0	180	P4-3	1000	CD8_perforin
CCD007	3	1.978675125	0	180	P4-3	1000	CD8_perforin
CCD007	5	1.588161417	0	180	P4-3	1000	CD8_perforin
CCD007	7	1.929407505	0	180	P4-3	1000	CD8_perforin
CCD007	12	1.901530867	0	180	P4-3	1000	CD8_perforin
CCD007	14	1.23943246	0	180	P4-3	1000	CD8_perforin
CCD007	17	1.147671393	0	180	P4-3	1000	CD8_perforin
CCD007	19	1.240453986	0	180	P4-3	1000	CD8_perforin
CCD007	21	1.273071876	0	180	P4-3	1000	CD8_perforin
CCD029	0	1.380349615	0	180	P4-3	1000	CD8_perforin
CCD029	3	1.689189101	0	180	P4-3	1000	CD8_perforin
CCD029	5	0.830692125	0	180	P4-3	1000	CD8_perforin
CCD029	7	1.422422684	0	180	P4-3	1000	CD8_perforin
CCD029	12	1.095139788	0	180	P4-3	1000	CD8_perforin
CCD029	14	1.250787613	0	180	P4-3	1000	CD8_perforin
CCD029	17	1.153738969	0	180	P4-3	1000	CD8_perforin
CCE006	0	1.627007046	0	0	P4-3	1000	CD8_perforin
CCE006	3	1.562622125	0	0	P4-3	1000	CD8_perforin
CCE006	7	1.325444648	0	0	P4-3	1000	CD8_perforin
CCE006	8	0.5	1	0	P4-3	1000	CD8_perforin
CCI036	0	1.549675286	0	0	P4-3	1000	CD8_perforin
CCI036	3	1.529793021	0	0	P4-3	1000	CD8_perforin
CCI036	5	0.680592281	0	0	P4-3	1000	CD8_perforin
CCI036	7	1.451098965	0	0	P4-3	1000	CD8_perforin
CCI036	8	0.5	1	0	P4-3	1000	CD8_perforin
CCJ046	0	1.74685556	0	0	P4-3	1000	CD8_perforin
CCJ046	3	1.983028957	0	0	P4-3	1000	CD8_perforin
CCJ046	5	1.001749204	0	0	P4-3	1000	CD8_perforin
CCJ046	7	1.219506345	0	0	P4-3	1000	CD8_perforin
CCL053	0	1.453237972	0	0	P4-3	1000	CD8_perforin
CCL053	3	1.852312563	0	0	P4-3	1000	CD8_perforin
CCL053	7	0.955705661	0	0	P4-3	1000	CD8_perforin
CCL053	9	0.5	1	0	P4-3	1000	CD8_perforin
CA899	0	0	1	150	P4-2	1000	TNFa
CA899	3	1.041392685	0	150	P4-2	1000	TNFa
CA899	5	0.954242509	0	150	P4-2	1000	TNFa
CA899	7	0.77815125	0	150	P4-2	1000	TNFa
CA899	10	1.544068044	0	150	P4-2	1000	TNFa
CA899	12	1.397940009	0	150	P4-2	1000	TNFa
CA899	14	1.342422681	0	150	P4-2	1000	TNFa
CA899	17	1.342422681	0	150	P4-2	1000	TNFa
CA899	19	0.954242509	0	150	P4-2	1000	TNFa
CA899	21	1.113943352	0	150	P4-2	1000	TNFa
CAK013	0	0	1	180	P4-3	1000	TNFa
CAK013	3	0	1	180	P4-3	1000	TNFa
CAK013	5	0.301029996	0	180	P4-3	1000	TNFa
CAK013	10	1.477121255	0	180	P4-3	1000	TNFa
CAK013	11	1.568201724	0	180	P4-3	1000	TNFa
CBD021	0	0	1	180	P4-3	1000	TNFa
CBD021	3	0	1	180	P4-3	1000	TNFa
CBD021	5	0	1	180	P4-3	1000	TNFa
CBD021	7	1.204119983	0	180	P4-3	1000	TNFa
CBD021	10	1.477121255	0	180	P4-3	1000	TNFa
CBD021	12	1.255272505	0	180	P4-3	1000	TNFa
CBD021	14	0.954242509	0	180	P4-3	1000	TNFa
CBD021	19	0	1	180	P4-3	1000	TNFa
CBD021	21	0	1	180	P4-3	1000	TNFa
CBK018	0	0.602059991	0	150	P4-2	1000	TNFa
CBK018	3	0	1	150	P4-2	1000	TNFa
CBK018	5	0.602059991	0	150	P4-2	1000	TNFa
CBK018	7	0.301029996	0	150	P4-2	1000	TNFa
CBK018	10	1.397940009	0	150	P4-2	1000	TNFa
CBK018	12	1.255272505	0	150	P4-2	1000	TNFa
CCB120	0	1.230448921	0	0	P4-3	1000	TNFa
CCB120	3	1.255272505	0	0	P4-3	1000	TNFa
CCB120	5	1.322219295	0	0	P4-3	1000	TNFa
CCB120	7	1.322219295	0	0	P4-3	1000	TNFa
CCB125	0	0.602059991	0	0	P4-2	1000	TNFa
CCB125	3	0	0	0	P4-2	1000	TNFa
CCB125	5	0.84509804	0	0	P4-2	1000	TNFa
CCB125	9	2.004321374	0	0	P4-2	1000	TNFa
CCC003	0	0	1	150	P4-2	1000	TNFa
CCC003	3	0.698970004	0	150	P4-2	1000	TNFa
CCC003	5	0.301029996	0	150	P4-2	1000	TNFa
CCC003	7	0	1	150	P4-2	1000	TNFa
CCC003	10	0.602059991	0	150	P4-2	1000	TNFa
CCC003	12	0	1	150	P4-2	1000	TNFa
CCC003	14	0.301029996	0	150	P4-2	1000	TNFa
CCC003	17	0	0	150	P4-2	1000	TNFa
CCC003	21	0	1	150	P4-2	1000	TNFa
CCC017	0	0	1	0	P4-2	1000	TNFa
CCC017	3	1.698970004	0	0	P4-2	1000	TNFa
CCC017	5	1.380211242	0	0	P4-2	1000	TNFa
CCC017	9	2.222716471	0	0	P4-2	1000	TNFa
CCC023	0	1.986771734	0	0	P4-2	1000	TNFa
CCC023	3	1.748188027	0	0	P4-2	1000	TNFa
CCC023	5	1.62324929	0	0	P4-2	1000	TNFa
CCC023	7	1.84509804	0	0	P4-2	1000	TNFa
CCC023	8	2.133538908	0	0	P4-2	1000	TNFa
CCC026	0	1.707570176	0	150	P4-2	1000	TNFa
CCC026	3	1.176091259	0	150	P4-2	1000	TNFa
CCC026	5	1.176091259	0	150	P4-2	1000	TNFa
CCC026	7	1.602059991	0	150	P4-2	1000	TNFa
CCC026	10	1.544068044	0	150	P4-2	1000	TNFa
CCC027	0	0	1	180	P4-3	1000	TNFa
CCC027	3	0	1	180	P4-3	1000	TNFa
CCC027	5	1.041392685	0	180	P4-3	1000	TNFa
CCC027	7	0.477121255	0	180	P4-3	1000	TNFa
CCC027	10	1.113943352	0	180	P4-3	1000	TNFa
CCC027	12	1.86332286	0	180	P4-3	1000	TNFa
CCC027	14	2.161368002	0	180	P4-3	1000	TNFa
CCC027	17	2.049218023	0	180	P4-3	1000	TNFa
CCC027	19	1.826074803	0	180	P4-3	1000	TNFa
CCC027	21	1.903089987	0	180	P4-3	1000	TNFa
CCC034	0	0	1	0	P4-2	1000	TNFa
CCC034	3	0	1	0	P4-2	1000	TNFa
CCC034	5	1	0	0	P4-2	1000	TNFa
CCC034	7	1.579783597	0	0	P4-2	1000	TNFa
CCC034	10	1.633468456	0	0	P4-2	1000	TNFa
CCC073	0	0.698970004	0	150	P4-2	1000	TNFa
CCC073	5	0.698970004	0	150	P4-2	1000	TNFa
CCC073	7	0.903089987	0	150	P4-2	1000	TNFa
CCC073	10	1.681241237	0	150	P4-2	1000	TNFa
CCC073	11	1.806179974	0	150	P4-2	1000	TNFa
CCC076	3	0.301029996	0	0	P4-2	1000	TNFa
CCC076	7	1.748188027	0	0	P4-2	1000	TNFa
CCC076	9	1.892094603	0	0	P4-2	1000	TNFa
CCD007	0	1.146128036	0	180	P4-3	1000	TNFa
CCD007	3	0	1	180	P4-3	1000	TNFa
CCD007	5	0.301029996	0	180	P4-3	1000	TNFa
CCD007	10	1.079181246	0	180	P4-3	1000	TNFa
CCD007	12	1.079181246	0	180	P4-3	1000	TNFa
CCD007	14	1.079181246	0	180	P4-3	1000	TNFa
CCD007	17	1.113943352	0	180	P4-3	1000	TNFa
CCD007	19	1.113943352	0	180	P4-3	1000	TNFa
CCD007	21	1.204119983	0	180	P4-3	1000	TNFa
CCD029	0	0	0	180	P4-3	1000	TNFa
CCD029	3	0	1	180	P4-3	1000	TNFa
CCD029	5	0	0	180	P4-3	1000	TNFa
CCD029	7	1.079181246	0	180	P4-3	1000	TNFa
CCD029	10	0.903089987	0	180	P4-3	1000	TNFa
CCD029	12	1.146128036	0	180	P4-3	1000	TNFa
CCD029	14	1.146128036	0	180	P4-3	1000	TNFa
CCD029	17	1.447158031	0	180	P4-3	1000	TNFa
CCE006	0	1.113943352	0	0	P4-3	1000	TNFa
CCE006	3	0	1	0	P4-3	1000	TNFa
CCE006	5	0.77815125	0	0	P4-3	1000	TNFa
CCE006	7	1.568201724	0	0	P4-3	1000	TNFa
CCE006	8	1.447158031	0	0	P4-3	1000	TNFa
CCI036	0	0	0	0	P4-3	1000	TNFa
CCI036	3	0	1	0	P4-3	1000	TNFa
CCI036	5	0	0	0	P4-3	1000	TNFa
CCI036	7	1.255272505	0	0	P4-3	1000	TNFa
CCI036	8	1.447158031	0	0	P4-3	1000	TNFa
CCJ046	0	0	1	0	P4-3	1000	TNFa
CCJ046	3	0	1	0	P4-3	1000	TNFa
CCJ046	5	0	1	0	P4-3	1000	TNFa
CCJ046	7	1.653212514	0	0	P4-3	1000	TNFa
CCJ046	10	1.903089987	0	0	P4-3	1000	TNFa
CCL053	0	0	1	0	P4-3	1000	TNFa
CCL053	3	0	1	0	P4-3	1000	TNFa
CCL053	5	1.556302501	0	0	P4-3	1000	TNFa
CCL053	7	1.929418926	0	0	P4-3	1000	TNFa
CCL053	9	1.963787827	0	0	P4-3	1000	TNFa
